# Supplementary material for: Longitudinal in vivo imaging of acute neuropathology in a monkey model of Ebola virus infection
Source: Nat Commun. 2021 May 17;12:2855. doi: 10.1038/s41467-021-23088-x (PMC8129091; doi:10.1038/s41467-021-23088-x)
Supplement: Supplementary file 3 — Source Data [file 41467_2021_23088_MOESM3_ESM.xlsx]

## Sheet: Figure 1
Figure 1a	Complete blood counts in infected animals.
		Lymphocyte %			Neutrophil %			Monocyte %
		Mean	SD	N	Mean	SD	N	Mean	SD	N
	Baseline	41.96	10.93	25	50.72	11.55	25	6.39	1.92	25
	Inoculation Day	41.48	12.22	25	50.02	13.72	25	7.24	1.83	25
	Day1	34.63	8.72	10	57.37	9.24	10	7.27	2.13	10
	Day2	37.16	12.24	12	55.18	14.97	12	6.31	1.63	12
	Day3	32.6	7.4	3	59.93	5.96	3	7.17	3.23	3
	Day4	17.37	11.6	6	73.28	12.6	6	8.58	1.4	6
	Day5	7.19	2.72	13	89.42	3.89	13	3.25	1.68	13
	Day6	12.16	7.22	8	85.86	7.62	8	1.74	1.93	8
	Day7	10.18	5.03	8	88.65	5.24	8	0.99	0.34	8
	Day8	12.7	5.7	3	85.4	6.5	3	1.5	0.8	3
Figure 1b	Plasma viral loads in infected animals (Log10 Copies/ml).
		NHP#1	NHP#2	NHP#3	NHP#4	NHP#5	NHP#6	NHP#7	NHP#8	NHP#9	NHP#10	NHP#11	NHP#12	NHP#13	NHP#14	NHP#15	NHP#16	NHP#17	NHP#18	NHP#19	NHP#20	NHP#21	NHP#22	NHP#23	NHP#24	NHP#25
	Inoculation Day	0	0	0	0	0	0	0	0	0	0	0	0	0	0	0	0	0	0	0	0	0	0	0	0	0
	Day1	0	0	0	0
	Day2								0	0	0	0	0	0	0	0	0	0	0	0	0
	Day3					4.5927	0	4.63178
	Day4								6.10812	6.44615	6.20408											7.13356		6.83305
	Day5	8.5199	7.94764	8.05648	8.59733							8.62591	7.50201	7.21736		7.10899	7.46425			9.28406	9.6233		9.32773		9.52688	6.34117
	Day6	9.17726				9.38964	8.10544	9.34053													10.3535	10.341		9.56497		8.64948
	Day7		9.58422	9.09651	10.0587							10.1445										10.0972	9.98314	9.94996	10.2719
	Day8													10.053		10.015										8.85682
Figure 1c	CSF viral loads in infected Group A animals (Log10 Copies/ml).
		NHP#1	NHP#2	NHP#3	NHP#4	NHP#5	NHP#6	NHP#7	NHP#8	NHP#9	NHP#10
	Inoculation day	0	0	0	0	0	0	0	0	0	0
	Day1
	Day2
	Day3
	Day4								4.59574	0	0
	Day5	6.56851	6.97233	0	0
	Day6	7.40977				5.52972	0	5.95246
	Day7		7.39627	6.61253	9.52066

## Sheet: Figure 2
Figure 2b	T1 values
	WM CSO										Putamen
Baseline	801.461	809.65	780.773	806.163	813.699	774.292	868.032	803.358	803.374	800.677	1303.44	1346.72	1298.82	1250.05	1346.13	1329.56	1476.44	1310.73	1419.1	1302.32
Day 1	755.36	810.181	748.858	804.347							1365.31	1357.67	1328.18	1328.91
Day 2/3					841.006	809.187	816.77	846.201	838.877	802.848					1305.98	1400.75	1429.51	1313.24	1472.54	1333.1
Day 4/5	803.257	852.32	832.146	836.358				800.144	813.194	900.566	1500.28	1406.19	1393.22	1357.44				1399.44	1354.8	1451.95
Day 6					814.236	838.218	830.291								1381.44	1513.95	1492.59
Figure 2d	Post contrast % T1 shortening
	Putamen										Thalamus
Baseline	7.57235	-0.318084	6.53558	8.3343	9.48098	10.799	8.79836	9.88427	7.33174	7.03693	5.15745	-0.002891	5.39224	5.08444	6.12828	8.40868	6.2978	8.68583	6.34108	7.0585
Day 1	1.49673	3.81042	5.54481	7.94819							-2.94015	6.56013	7.27725	8.24593
Day 2/3					7.54	7.0056	8.38794	9.26777	8.13969	5.4882					5.74498	7.2137	6.86254	6.75099	8.92397	0.46232
Day 4/5	12.5132	8.48063	9.82801	10.8573				11.3284	6.40362	7.76845	9.53527	10.7522	9.16461	9.11637				7.68139	7.69314	11.235
Day 6					7.61829	10.0095	11.4373								9.19622	11.1629	9.49178

## Sheet: Figure 3
Figure 3b
Thalamus relative SUV
	NHP#11	NHP#12	NHP#13	NHP#14	NHP#15	NHP#16	NHP#17	NHP#18	NHP#19	NHP#20	NHP#21	NHP#22	NHP#23	NHP#24	NHP#25
Baseline	1.17	1.048	1.09	1	1.054	1.051	1.025	1.083	1.069	1.174	1.267	1.035	1.223	1.118	1.117
Day 1/2	1.151	1.041	0.921	0.981	1.022	0.967	1.08	1.07	1.04	1.182	1.12	1.071	1.154	1.258	1.169
Day 4/5	1.014	1.069	1.049		1.118	0.991			1.008	1.206	1.266	1.299	1.189	1.252	1.119
Day 6										1.651	1.174		1.319		1.232
Midbrain relative SUV
	NHP#11	NHP#12	NHP#13	NHP#14	NHP#15	NHP#16	NHP#17	NHP#18	NHP#19	NHP#20	NHP#21	NHP#22	NHP#23	NHP#24	NHP#25
Baseline	1.177	1.032	1.094	0.972	1.097	0.955	1.009	1.13	1.046	1.139	1.324	1.164	1.233	1.122	0.984
Day 1/2	1.012	1.019	1.076	0.923	1.063	0.989	1.177	1.29	1.034	1.221	1.198	1.186	1.221	1.533	1.078
Day 4/5	1.202	1.06	1.174		1.029	0.89			0.966	1.206	1.362	1.356	1.133	1.42	0.988
Day 6										1.867	1.384		1.348		1.049
Pons relative SUV
	NHP#11	NHP#12	NHP#13	NHP#14	NHP#15	NHP#16	NHP#17	NHP#18	NHP#19	NHP#20	NHP#21	NHP#22	NHP#23	NHP#24	NHP#25
Baseline	0.96	0.935	1.044	0.902	0.923	0.895	0.941	1.06	1.017	1.095	1.141	1.214	1.28	1.035	0.757
Day 1/2	0.89	0.953	1.035	0.832	0.928	0.893	1.073	1.123	0.96	1.083	0.963	1.165	1.219	1.597	0.797
Day 4/5	1.087	1	1.181		0.957	0.92			1.057	1.113	1.116	1.472	1.097	1.636	0.752
Day 6										1.432	1.43		1.502		1.035

## Sheet: Figure 4
Figure 4c	Subcortical WM (% fluorescence intensity)
	Control	Day 4	Day 6/7
	0.271	1.716	1.071
		0.551	0.633
		0.595	1.619
			0.596
			3.168
			0.433
	putamen (% fluorescence intensity)
	Control	Day 4	Day 6/7
	0.199	2.827	0.602
		1.045	2.108
		1.12	1.267
			0.671
			1.991
	Thalamus (% fluorescence intensity)
	Control	Day 4	Day 6/7
	0.6655	0.806	0.5005
		1.786	0.86
		0.518	0.566
			0.9595
			0.588
			0.9035
	Brainstem (% fluorescence intensity)
	Control	Day 4	Day 6/7
	1.928	4.7955	4.576
		2.753	1.5805
		1.647	3.832
			1.899
			0.101

## Sheet: Figure 5
Figure 5a
	Brainstem VP40 (% fluorescence intensity)				Brainstem CC3/PARP (% fluorescence intensity)
	Control	Day 4	Day 6/7		Control	Day 4	Day 6/7
	0.054729	0.635484	0.928938		0.131844	0.070641	2.56251
		0.693422	0.890852			1.24306	0.353188
		0.563914	0.843063			0.01557	1.60448
			0.625688				0.877531
			0.897102				1.1471
			0.569477				0.290242
	Brainstem GLUT1 (% fluorescence intensity)				Brainstem GLUT3 (% fluorescence intensity)
	Control	Day 4	Day 6/7		7.17275	27.7757	26.0937
	0.597648	0.082703	0.96975			16.14	12.0585
		0.600477	0.647313			4.27898	24.0651
		0.388438	0.667945				18.7855
			1.44932				20.7507
			0.417586				21.2469
			0.978336
Figure 5b
	Thalamus VP40 (% fluorescence intensity)				Thalamus CC3/PARP (% fluorescence intensity)
	Control	Day 4	Day 6/7		Control	Day 4	Day 6/7
	0.075685	0.392631	0.530977		0.435269	0.100126	0.206461
		0.668992	0.579555			0.809938	0.058836
		0.195447	0.538188			0.104161	0.019924
			0.440594				0.119141
			0.373992				0.167766
			0.599539				0.268367
	Thalamus GLUT1 (% fluorescence intensity)				Thalamus GLUT3 (% fluorescence intensity)
	Control	Day 4	Day 6/7		Control	Day 4	Day 6/7
	1.93039	1.87623	0.300383		2.59704	18.6897	10.7945
		1.89984	1.24502			6.3052	13.4229
		1.05159	2.36231			7.70121	61.3475
			1.6237				58.2161
			2.17432				32.5751
			2.19349				32.8499

## Sheet: Supp Figure 1
Supplementary Fig. 1.	Select plasma cytokine levels of all infected animals (Log10 pg/ml)
Day	GM CSF			IL-2			IL-10			IL-6			IL-8			TNF-a
	Mean	SD	N	Mean	SD	N	Mean	SD	N	Mean	SD	N	Mean	SD	N	Mean	SD	N
Baseline	0.56	0.49	25	0.81	0.47	25	0.84	0.86	25	0.38	0.44	25	2.25	0.52	25	1.25	0.82	25
Inoculation Day	0.47	0.51	25	0.66	0.57	25	0.75	0.82	25	0.33	0.42	25	2.23	0.59	25	1.06	0.86	25
Day 1	0.28	0.43	6	0.55	0.51	6	0.87	0.69	6	0.3	0.27	6	1.99	0.55	6	0.94	0.74	6
Day 2	0.51	0.52	16	0.7	0.53	16	0.7	0.88	16	0.38	0.46	16	1.96	0.47	16	1.13	0.86	16
Day 3	0.27	0.47	3	0.6	0.7	3	0	0	3	0.45	0.78	3	1.65	0.46	3	0.6	1.04	3
Day 4	0.54	0.68	6	0.66	0.62	6	1.63	0.9	6	1.32	0.55	6	1.99	0.45	6	0.98	1.13	6
Day 5	0.38	0.38	13	0.85	0.35	13	2.39	0.54	13	2.23	0.44	13	2.39	0.41	13	1.05	0.75	13
Day 6	0.48	0.36	8	0.73	0.36	8	2.58	0.54	8	3.03	0.48	8	2.76	0.41	8	1.36	0.63	8
Day 7	1	0.71	8	1.01	0.21	8	2.96	0.46	8	3.23	0.36	8	3.08	0.36	8	1.39	0.89	8
Day 8	1.49	0.39	3	1.16	0.28	3	3	0.37	3	3.26	0.56	3	3.27	0.43	3	1.56	0.42	3

## Sheet: Suppl Figure 2
Supplementary Fig. 2.		Select CSF cytokine levels of group A animals (n=10) (Unit: pg/ml)
MCP-1	Day	NHP#1	NHP#2	NHP#3	NHP#4	NHP#5	NHP#6	NHP#7	NHP#8	NHP#9	NHP#10
	0	41.0812	32.1236	35.4083	69.6054	2.3411	0	3.54538	0	0	4.68493
	1
	2
	3
	4								0	3.41531	0
	5		146.84	64.4849	227.143
	6	5409.25				1739.83	7.76487	50.4975
	7		759.911	2136.15	7904.83
IL-1ra	Day	NHP#1	NHP#2	NHP#3	NHP#4	NHP#5	NHP#6	NHP#7	NHP#8	NHP#9	NHP#10
	0	8.628	11.5406	0.429749	4.77827	4.56222	1.85828	2.72212	3.47349	5.48399	19.8787
	1
	2
	3
	4								10.4859	11.2016	10.5781
	5	57.1758	477.574	22.7677	24.5055
	6	5031.04				129.577	56.3687	766.418
	7		277.073	243.421	2172.77
IL-6	Day	NHP#1	NHP#2	NHP#3	NHP#4	NHP#5	NHP#6	NHP#7	NHP#8	NHP#9	NHP#10
	0	24.4653	29.5926	7.16286	9.67965	48.1921	24.1901	11.5472	3.8953	118.975	34.0355
	1
	2
	3
	4								3.75496	13.7266	18.9731
	5	15.8503	21.1175	20.8441	24.8244
	6	0				307.092	74.7218	2820.32
	7		401.147	145.694	12161.2
IL-8	Day	NHP#1	NHP#2	NHP#3	NHP#4	NHP#5	NHP#6	NHP#7	NHP#8	NHP#9	NHP#10
	0	41.5147	19.2386	17.6783	12.9753	12.866	49.9291	14.7702	18.2952	15.971	71.4905
	1
	2
	3
	4								25.965	9.07479	37.168
	5	67.5415	449.802	41.3175	41.8578
	6	9837.68				346.857	210.006	540.25
	7		530.71	355.424	8443.92
IL-2	Day	NHP#1	NHP#2	NHP#3	NHP#4	NHP#5	NHP#6	NHP#7	NHP#8	NHP#9	NHP#10
	0	0	0	0	0	0	0	0	0.190633	0	1.38036
	1
	2
	3
	4								0	3.1829	0
	5	0	2.68066	1.95987	0
	6	9.53832				0	0	0.360689
	7		6.8542	0	12.7792
G-CSF	Day	NHP#1	NHP#2	NHP#3	NHP#4	NHP#5	NHP#6	NHP#7	NHP#8	NHP#9	NHP#10
	0	41.0812	32.1236	35.4083	69.6054	2.3411	0	3.54538	0	0	4.68493
	1
	2
	3
	4								0	3.41531	0
	5		146.84	64.4849	227.143
	6	5409.25				1739.83	7.76487	50.4975
	7		759.911	2136.15	7904.83

## Sheet: Suppl Figure 3
Supplementary Fig. 3.	EBOV viral titers in various regions of the brain in group A animals (n=10 animals) (Log10 pfu/mg)
	D7				D6			D4
	NHP#1	NHP#2	NHP#3	NHP#4	NHP#5	NHP#6	NHP#7	NHP#8	NHP#9	NHP#10
Frontal Cortex	6.14613	5.62634	4.23805	6.58771	6.17609	5.23805	6.16732	0	0	0
Cingulate Cortex	5.7348	6.27875	5.27184	6.1959	6.47712	5.44248	6.45788	0	0	0
Subcortical white matter	4.52244	6.27875	5.3075	7.62325	5.69897	4.32222	5.56467	0	0	0
Putamen	5.48144	6.06819	3.86332	6.70757	6.05308	4.59439	6.3483	0	0	0
Thalamus	6.23805	6.4624	5.5092	6.4624	5.71349	5.06819	6.25527	0	0	0
Brainstem	5.54033	6.06819	3.95424	6.53148	6.3927	4.50106	6.22272	0	0	0
Cerebellum	5.7185	5.61278	5.3075	7.69897	6.23045	4	6.43136	0	3.47712	0

## Sheet: Suppl Figure 8
Supplementary Fig. 8b:		Iba1 Microglial cell body size estimation in control (n=1) and infected animals (n=9) in the brainstem of control and infected animals (unit: area in pixels).
Control	Day 4	Day 6/7
747	1046	1186
	1024	1296
	996	1399
		1368
		1397
		1553
